# Supplementary material for: In Vitro Stimulation with Live SARS-CoV-2 Suggests Th17 Dominance In Virus-Specific CD4+ T Cell Response after COVID-19
Source: Vaccines (Basel). 2022 Sep 16;10(9):1544. doi: 10.3390/vaccines10091544 (PMC9502469; doi:10.3390/vaccines10091544)
Supplement: Supplementary file 1 [file vaccines-10-01544-s001.zip]

Archive with 1 entries (1 files):
- vaccines-1852044-Supplementary.pdf
